# Supplementary material for: Long noncoding RNA ZFP36L2-AS functions as a metabolic modulator to regulate muscle development
Source: Cell Death Dis. 2022 Apr 21;13(4):389. doi: 10.1038/s41419-022-04772-2 (PMC9023450; doi:10.1038/s41419-022-04772-2)
Supplement: Supplementary file 4 — Supplementary Table 2 [file 41419_2022_4772_MOESM4_ESM.xlsx]

## Sheet: Sheet1
Supplementary Table 2. Comparative metabolome analysis of control group versus lncRNA ZFP36L2-AS knockdown gastrocnemius.
Compound name	Lv-NC-1	Lv-NC-2	Lv-NC-3	Lv-NC-4	Lv-NC-5	Lv-NC-6	Lv-shZFP36L2-AS-1	Lv-shZFP36L2-AS-2	Lv-shZFP36L2-AS-3	Lv-shZFP36L2-AS-4	Lv-shZFP36L2-AS-5	Lv-shZFP36L2-AS-6	P value	Fold change (Lv-shZFP36L2-AS/Lv-NC)
2-Hydroxyglutaric acid	69497.5	62913.4	106180	69572.7	74293.1	56818.3	60771.7	103209	114639	46278.7	50621.3	60699.5	0.960609	1.00158
2-Isopropylmalic acid	5.03011e+06	1.83398e+06	2.45217e+06	5.6e+06	3.50043e+06	2.29502e+06	3.99898e+06	3.34634e+06	2.51326e+06	1.52852e+06	1.38852e+06	3.00002e+06	0.36881	0.936894
3-Phosphoglyceric acid	729310	5.40539e+06	458747	2.33256e+06	1.60652e+06	1.64293e+06	768909	2.65638e+06	484599	1.44278e+06	1.24508e+06	1.35386e+06	0.163905	0.803282
4-Hydroxyphenylpyruvic acid	1084.81	2821.04	7664.08	2698.94	5969.65	6448.22	6385.96	2578.37	5872.15	13088.4	6293.02	17693.7	0.128175	2.70241
6-Phosphogluconic acid	125424	156245	201533	207473	230647	202817	66898.6	237109	155116	154736	128634	172856	0.224671	0.829401
Adenosine diphosphate	9.77866e+06	1.31073e+07	8.49729e+06	1.11135e+07	1.35982e+07	1.46534e+07	1.3723e+07	1.43332e+07	1.34611e+07	1.21634e+07	1.61658e+07	1.79076e+07	0.00627142	1.2644
Adenosine triphosphate	2.12654e+06	4.44257e+06	1.96637e+06	2.87375e+06	3.55758e+06	2.87652e+06	1.97913e+06	3.47908e+06	2.02151e+06	2.97333e+06	2.28524e+06	662952	0.104538	0.774888
alpha-Ketoglutaric acid	246832	57714	442683	75172.3	168486	46396.8	111448	137864	352437	39809	121974	99121.8	0.426865	1.17105
alpha-Ketoisovaleric acid	5074.19	5961.7	8517.71	6311	5132.04	9023.91	9964.31	5183.36	6780.94	4877.1	4977.04	6023.07	0.755615	1.00655
cis-Aconitic acid	108799	108809	120763	106722	81184.2	97843.8	104253	121746	85161.2	71785.4	132208	97245.5	0.888436	1.01289
Citric acid	2.01915e+06	2.03658e+06	2.61175e+06	3.21477e+06	1.56961e+06	2.34285e+06	2.84045e+06	2.11014e+06	2.38205e+06	2.04564e+06	2.33209e+06	1.98897e+06	0.960554	1.05433
Cyclic 3',5'-AMP	19503.1	52743.6	35294.4	41762	49140.7	36982	23015.6	37607.2	31669	36363	57091.3	29592.4	0.361947	0.937183
Cysteic acid	108036	54939.8	69450.5	106076	322590	37503.7	27030.6	404020	129558	46210	61126.3	162606	0.806143	2.40506
Dihydroxyacetone phosphate	11429.7	185850	11477.3	66572.8	80284.9	123789	9490.87	70547.6	7532.46	25617.2	38731.9	31798.3	0.0470606	0.498393
Erythrose 4-phosphate	9330.41	5546.93	14383.9	11072.5	14468.7	10937.7	7985.69	12848.1	5725.2	12097.1	5386.96	8698.11	0.429178	0.971708
Flavin mononucleotide	35012.2	20808.5	32561.8	31063.7	31083.9	31685.3	21412.6	46487.1	42949.5	22486.5	21560.3	54756.4	0.549311	1.21838
Flavine-adenine dinucleotide	54991	31517.9	53633.1	47168.2	64054.9	47984.1	33375.7	91317.6	76229.7	31764.7	29820.9	72821.5	0.697595	1.2637
Fructose 1,6-bisphosphate	4411.73	82856.4	3139.54	26856.2	37924.6	50666	3667.22	30178.9	2943.42	8342.33	12263.8	14710.8	0.0442476	0.50956
Fructose 6-phosphate	3.86214e+06	6.62093e+06	2.23552e+06	6.91774e+06	5.36512e+06	9.21518e+06	2.2468e+06	6.63738e+06	1.13726e+06	3.71851e+06	7.76903e+06	1.26935e+06	0.23938	0.702717
Fumaric acid	5.06229e+06	1.11439e+06	4.04915e+06	1.8924e+06	2.89346e+06	1.92776e+06	2.81904e+06	3.71247e+06	4.46698e+06	1.02271e+06	996833	3.78675e+06	0.979008	1.30679
Glucaric acid	51131.7	61325.7	56812.1	182504	53295.6	40483.8	41816.5	67483.4	61929.7	64706.3	72381	61733.9	0.584106	1.04098
Gluconic acid	194314	543142	274499	472245	271325	166648	187182	252819	223728	239866	308163	287544	0.328307	0.935494
Glucose 1-phosphate	898041	1.76102e+06	788920	1.31693e+06	1.34575e+06	1.95984e+06	1.20441e+06	1.53923e+06	686457	1.02203e+06	1.13465e+06	849612	0.209321	0.856341
Glucose 6-phosphate	1.26883e+07	3.64653e+07	9.0859e+06	2.33972e+07	3.77237e+07	4.1868e+07	1.09828e+07	2.90614e+07	3.77831e+06	1.86601e+07	4.21768e+07	4.9774e+06	0.205014	0.685475
Glucuronic acid	23132.4	38328.1	42793.7	63378.9	45480.7	29667.6	19997.9	29625.3	28602.3	47388.1	45264.8	60992.6	0.807559	1.01744
Glyceric acid	21809.4	33164.2	20746.3	18988.6	15389	14501.3	19684.5	22322.8	11419.7	16761.7	14174.2	19086.6	0.189688	0.87435
Glycerol 3-phosphate	5.34883e+06	800778	372547	195994	1.65945e+06	235927	976642	449161	1.38877e+06	342050	544199	1.88967e+06	0.587952	2.42566
Glyoxylic acid	20759.8	15813.1	15455.5	16335.2	15429.4	15049.6	18497.4	17262.4	17091.9	16789.5	16232.1	13917.4	0.811729	1.01553
Guanosine diphosphate	289928	312631	222711	292296	457565	388827	404218	285168	231830	297639	381295	286688	0.697343	0.989367
Guanosine triphosphate	7497.08	24355.2	4887.43	7827.33	13641.2	17759.9	7744.41	10304.9	3411.45	9898.31	3972.95	3822.93	0.0942736	0.654198
Hippuric acid	1496.7	1126.63	1250.31	1689.29	1054.79	1247.98	1378.44	1524.16	1391.84	1145.22	1800.36	1491.48	0.460505	1.16115
Indoleacetic acid	5796.22	5571.39	8021.33	5622.77	4286.26	6714.77	5564.09	7239.16	4660.83	3681.45	6108.98	3866.2	0.415671	0.916019
L-Lactic acid	3.83703e+07	3.92514e+07	3.70514e+07	3.73021e+07	3.77989e+07	3.64607e+07	4.02806e+07	3.39431e+07	3.66351e+07	3.59908e+07	4.11697e+07	3.23033e+07	0.505018	0.973884
Maleic acid	14881.4	10453.2	60182.9	18538.7	12310.8	8503.5	11459.8	62954	13104.2	12140	13651.6	15351.1	0.963133	1.76321
Malic acid	3.42061e+07	1.25856e+07	3.44827e+07	1.89167e+07	2.60901e+07	2.07684e+07	1.99355e+07	3.02758e+07	3.63236e+07	1.12932e+07	1.08947e+07	2.72523e+07	0.740047	1.06143
Mannose 6-phosphate	5.71262e+06	2.02491e+07	2.95468e+06	1.09182e+07	1.27345e+07	1.806e+07	5.62924e+06	8.74652e+06	1.71532e+06	8.0372e+06	1.37783e+07	2.63011e+06	0.13011	0.660272
Methylmalonic acid	2400.16	3829.3	2128.18	3037.11	3240.81	2019.3	6304.31	1608.46	2539.12	1546.25	2424.75	1797.15	0.937585	1.06451
Orotic acid	16194.3	20456.7	13001.3	20116.9	14534.3	12029.2	18814.7	17498.5	19358.7	17048.2	17636	18179.4	0.288567	1.17972
Oxoadipic acid	21022.8	12507.7	30579.4	11485.1	15039.5	10132.6	18891.2	11048.2	10596.2	3909.9	10093.6	3711.84	0.0499453	0.584388
Phosphoenolpyruvic acid	23816.1	345666	11682	34234.6	60915.3	62302.2	15997.7	68790.6	19482.9	32968.9	28123.3	83982	0.345693	0.885196
Picolinic acid	17366.6	18594.8	13500.4	13463.4	8499.34	12153.2	23280.1	12829.2	19935.5	19314	18777	20665	0.0736096	1.47521
Pyruvic acid	61506.1	72228.6	42726.7	49330.4	66068.4	49489.6	34900.6	44704.9	35057.3	32415.9	45782	24970.9	0.00109388	0.643584
Quinolinic acid	4062.95	5216.89	9247.24	18162.1	4557.06	4929.53	4429.71	7044.31	5925.42	11287.7	9129.35	10595.2	0.855877	1.30925
Ribose 5-phosphate	382221	316037	569764	355585	465273	411982	227632	373092	461025	339510	336856	500096	0.341162	0.912984
Sedoheptulose 7-phosphate	410817	189079	1.28332e+06	461768	589867	411241	333388	261935	450905	349972	340675	610917	0.310476	0.894865
Succinic acid	535706	512825	179597	114951	325617	90107.1	718673	114966	197937	111282	348726	121597	0.772737	1.00939
Ureidopropionic acid	1625.84	1945.27	2097.67	1969.05	1783.69	1926.5	1813.01	1832.97	2359.43	1666.44	1863.98	1786.44	0.963076	1.00013
Vanillylmandelic acid	498.997	542.244	680.087	1357.25	477.885	508.803	594.694	787.216	747.541	794.985	792.117	756.374	0.628518	1.24543
