# Supplementary material for: Long noncoding RNA ZFP36L2-AS functions as a metabolic modulator to regulate muscle development
Source: Cell Death Dis. 2022 Apr 21;13(4):389. doi: 10.1038/s41419-022-04772-2 (PMC9023450; doi:10.1038/s41419-022-04772-2)
Supplement: Supplementary file 5 — Supplementary Table 3 [file 41419_2022_4772_MOESM5_ESM.xlsx]

## Sheet: Sheet1
Supplementary Table 3. lncRNA ZFP36L2-AS specific binding proteins identified by RNA pull-down coupled to mass spectrometry
prot_hit_num	prot_acc	prot_desc	prot_score	prot_mass	prot_matches	prot_matches_sig	prot_sequences	prot_sequences_sig	prot_cover	prot_pi	emPAI
1	Q789A6	Nonmuscle myosin heavy chain OS=Gallus gallus OX=9031 GN=MYH10 PE=2 SV=1	2148	229866	59	59	44	44	24.9	5.42	1.08
2	P60706	Actin, cytoplasmic 1 OS=Gallus gallus OX=9031 GN=ACTB PE=1 SV=1	1475	42052	61	61	21	21	57.6	5.29	11.13
3	F1P476	Actin, aortic smooth muscle OS=Gallus gallus OX=9031 GN=ACTA2 PE=3 SV=2	1347	42381	50	50	20	20	56.5	5.23	10.04
4	A0A1D5PFB7	Uncharacterized protein OS=Gallus gallus OX=9031 GN=MYO7L2 PE=3 SV=2	1324	193916	41	41	14	14	8.3	5.73	0.4
5	Q8JHF6	Pyruvate carboxylase OS=Gallus gallus OX=9031 GN=PYC PE=2 SV=1	678	128030	23	23	16	16	16.6	6.26	0.61
6	P19352	Tropomyosin beta chain OS=Gallus gallus OX=9031 GN=TPM2 PE=1 SV=1	600	32871	26	26	17	17	39.4	4.69	7.31
7	A0A1D5PEI5	Tubulin beta chain OS=Gallus gallus OX=9031 GN=TUBB3 PE=3 SV=2	585	55780	17	17	8	8	16.9	5.17	0.77
8	G1K338	Tubulin beta chain OS=Gallus gallus OX=9031 GN=TUBB2A PE=3 SV=3	570	50347	15	15	7	7	15.5	4.78	0.77
9	A0A1D5NTV3	Uncharacterized protein OS=Gallus gallus OX=9031 GN=ACACA PE=4 SV=1	532	267863	16	16	12	12	5.3	6.04	0.17
10	A0A1L1RPQ6	Uncharacterized protein OS=Gallus gallus OX=9031 GN=TPM4 PE=3 SV=2	448	28793	18	18	11	11	30.2	4.64	3.64
11	P02604	Myosin light chain 1, skeletal muscle isoform OS=Gallus gallus OX=9031 PE=1 SV=3	328	20943	10	10	7	7	37.5	4.96	1.83
12	A0A3Q2TWH1	Uncharacterized protein OS=Gallus gallus OX=9031 GN=PCCA PE=4 SV=1	312	74459	9	9	6	6	10.8	8.55	0.47
13	A0A1D5P287	Myosin-11 OS=Gallus gallus OX=9031 GN=MYH11 PE=3 SV=2	302	229439	10	10	9	9	5.3	5.46	0.14
14	A0A1D5PAB0	Unconventional myosin-Va OS=Gallus gallus OX=9031 GN=MYO5A PE=3 SV=2	273	213988	5	5	4	4	3.1	8.64	0.08
15	E1C2C3	Uncharacterized protein OS=Gallus gallus OX=9031 GN=SF3B1 PE=4 SV=3	179	146375	5	5	2	2	2.5	6.65	0.12
16	F1NW97	Tubulin alpha chain OS=Gallus gallus OX=9031 GN=TUBA4B PE=3 SV=4	171	50721	6	6	5	5	10.5	4.96	0.46
17	A0A1D5PG74	Uncharacterized protein OS=Gallus gallus OX=9031 GN=KRT75L2 PE=3 SV=2	168	56397	4	4	4	4	6.4	8.54	0.25
18	E1BZT5	Uncharacterized protein OS=Gallus gallus OX=9031 GN=PRPF8 PE=4 SV=1	157	274827	4	4	3	3	1	8.94	0.05
19	F1NHI3	Uncharacterized protein OS=Gallus gallus OX=9031 GN=DHX15 PE=4 SV=3	153	88371	4	4	3	3	3.8	6.98	0.16
20	P09207	Tubulin beta-6 chain OS=Gallus gallus OX=9031 PE=1 SV=1	137	50692	6	6	3	3	7	4.96	0.21
21	Q98TF7	60S ribosomal protein L35 OS=Gallus gallus OX=9031 GN=RPL35 PE=2 SV=3	132	14543	4	4	3	3	22	11.04	1.32
22	A0A1D5PVE4	Uncharacterized protein OS=Gallus gallus OX=9031 GN=SNRNP200 PE=4 SV=1	127	70050	1	1	1	1	3.3	5.44	0.05
23	A0A1D6UPS9	Uncharacterized protein OS=Gallus gallus OX=9031 GN=SF3B3 PE=4 SV=1	115	136602	2	2	2	2	2.1	5.13	0.05
24	P18302	Drebrin OS=Gallus gallus OX=9031 GN=DBN1 PE=2 SV=4	115	72062	4	4	3	3	4.8	4.46	0.2
25	F1N9U0	Uncharacterized protein OS=Gallus gallus OX=9031 GN=PRPF6 PE=4 SV=4	115	107536	3	3	3	3	2.7	8.18	0.09
26	F1NF19	Uncharacterized protein OS=Gallus gallus OX=9031 GN=FMR1 PE=4 SV=4	108	62086	2	2	2	2	4	6.51	0.11
27	Q5F387	Uncharacterized protein OS=Gallus gallus OX=9031 GN=SF3A3 PE=2 SV=1	104	59194	2	2	2	2	5.4	5.27	0.11
28	A0A3Q2UGA1	Uncharacterized protein OS=Gallus gallus OX=9031 GN=THRAP3 PE=4 SV=1	103	82919	3	3	2	2	4.5	10.3	0.12
29	A0A1D5P592	Uncharacterized protein OS=Gallus gallus OX=9031 GN=PCCB PE=4 SV=1	101	58093	2	2	2	2	4.9	6.8	0.12
30	A0A3Q2U5W6	Uncharacterized protein OS=Gallus gallus OX=9031 GN=LOC107050955 PE=4 SV=1	95	80441	3	3	3	3	6	6.06	0.13
31	A0A1D5NZS4	Putative oxidoreductase GLYR1 OS=Gallus gallus OX=9031 GN=GLYR1 PE=4 SV=2	90	61034	1	1	1	1	2.4	9.29	0.05
32	A0A3Q2UDT6	Uncharacterized protein OS=Gallus gallus OX=9031 GN=NPEPPS PE=4 SV=1	89	125108	2	2	2	2	2.2	8.54	0.05
33	A0A1D5P1P9	Uncharacterized protein OS=Gallus gallus OX=9031 GN=NHP2 PE=4 SV=2	89	19240	2	2	1	1	9.5	9	0.38
34	Q90WF1	Filamin OS=Gallus gallus OX=9031 PE=2 SV=1	87	275403	2	2	2	2	1	5.94	0.02
35	A0A1D5PJ18	Uncharacterized protein OS=Gallus gallus OX=9031 GN=QARS PE=3 SV=1	87	96912	1	1	1	1	1.9	6.64	0.03
36	P08636	40S ribosomal protein S17 OS=Gallus gallus OX=9031 GN=RPS17 PE=2 SV=3	83	15585	3	3	3	3	22.2	9.85	0.81
37	F1NBD7	Cyclin-dependent kinase 1 OS=Gallus gallus OX=9031 GN=CDK1 PE=3 SV=1	81	34823	2	2	2	2	7.9	7.75	0.2
38	A0A1D5PII6	RuvB-like helicase OS=Gallus gallus OX=9031 GN=RUVBL2 PE=3 SV=2	78	53974	2	2	2	2	4.9	5.75	0.13
39	A0A3Q2U3I3	Uncharacterized protein OS=Gallus gallus OX=9031 GN=TMA16 PE=4 SV=1	77	21419	1	1	1	1	6.1	9.44	0.16
40	E1BSJ2	40S ribosomal protein S21 OS=Gallus gallus OX=9031 GN=RPS21 PE=3 SV=2	75	9227	1	1	1	1	12	8.68	0.38
41	A0A1D5PVL9	Coronin OS=Gallus gallus OX=9031 GN=CORO2B PE=3 SV=1	74	54777	1	1	1	1	2.9	8.43	0.06
42	A0A1D5NXS9	Alpha-actinin-4 OS=Gallus gallus OX=9031 GN=ACTN4 PE=4 SV=2	74	118178	1	1	1	1	1.2	5.62	0.03
43	A0A1L1S0A7	Uncharacterized protein OS=Gallus gallus OX=9031 GN=SMTN PE=4 SV=2	74	114172	1	1	1	1	2	7.27	0.03
44	A0A3Q3AN92	Uncharacterized protein OS=Gallus gallus OX=9031 GN=LRRFIP1 PE=4 SV=1	73	104805	1	1	1	1	1.4	4.26	0.03
45	F1NA76	Uncharacterized protein OS=Gallus gallus OX=9031 GN=TMED10 PE=3 SV=1	72	25015	1	1	1	1	5	7.63	0.13
46	E1BTG2	Leiomodin-2 OS=Gallus gallus OX=9031 GN=LMOD2 PE=1 SV=2	72	62677	2	2	2	2	3.3	5.27	0.11
47	A0A1L1RNY2	60S ribosomal protein L22 OS=Gallus gallus OX=9031 GN=RPL22 PE=4 SV=1	71	9327	1	1	1	1	15.7	9.95	0.37
48	A0A3Q2U0D5	Uncharacterized protein OS=Gallus gallus OX=9031 GN=ABCF2 PE=4 SV=1	69	70159	2	2	1	1	2.5	6.52	0.1
49	A0A1D5PQU1	Phenylalanine--tRNA ligase alpha subunit OS=Gallus gallus OX=9031 GN=FARSA PE=4 SV=2	69	63513	1	1	1	1	2.5	9.34	0.05
50	F1NU16	Uncharacterized protein OS=Gallus gallus OX=9031 GN=SF3A1 PE=4 SV=2	68	88431	2	2	2	2	1.6	5.15	0.08
51	D2Z1L9	LIM and SH3 protein 1 OS=Gallus gallus OX=9031 GN=LASP1 PE=2 SV=1	68	30035	1	1	1	1	5	7.04	0.11
52	E1C8V9	Small nuclear ribonucleoprotein G OS=Gallus gallus OX=9031 GN=SNRPG PE=3 SV=1	67	8513	2	2	2	2	26.3	8.98	0.99
53	R4GL69	Uncharacterized protein OS=Gallus gallus OX=9031 GN=CCDC59 PE=4 SV=2	67	24073	2	2	2	2	8.3	10.32	0.3
54	E1BTS4	Uncharacterized protein OS=Gallus gallus OX=9031 GN=BCAS2 PE=4 SV=3	67	26089	2	2	1	1	5.8	5.36	0.27
55	A0A1D5PVV4	Uncharacterized protein OS=Gallus gallus OX=9031 GN=DDX49 PE=3 SV=2	66	55160	1	1	1	1	2.7	9.12	0.06
56	A0A1L1RNV8	MICOS complex subunit OS=Gallus gallus OX=9031 GN=CHCHD3 PE=3 SV=2	65	27659	1	1	1	1	3.8	9.1	0.12
57	A0A1D5P5P9	Uncharacterized protein OS=Gallus gallus OX=9031 GN=TGM4 PE=4 SV=1	64	79633	2	2	2	2	2.7	7.5	0.08
58	A0A1D5PZ89	Keratin, type I cytoskeletal 14 OS=Gallus gallus OX=9031 GN=KRT14 PE=3 SV=1	64	51211	2	2	2	2	3.4	5.06	0.13
59	P62846	40S ribosomal protein S15 OS=Gallus gallus OX=9031 GN=RPS15 PE=2 SV=2	64	17029	2	2	1	1	8.3	10.39	0.44
60	A0A3Q2TUJ1	Uncharacterized protein OS=Gallus gallus OX=9031 PE=4 SV=1	62	122229	1	1	1	1	1.6	11.91	0.03
61	E1C455	Queuosine salvage protein OS=Gallus gallus OX=9031 GN=CZH9orf64 PE=3 SV=2	62	39493	1	1	1	1	3.5	5.82	0.08
62	F1P3Q8	Uncharacterized protein OS=Gallus gallus OX=9031 GN=CRNKL1 PE=4 SV=4	61	83519	1	1	1	1	1.7	6.65	0.04
63	A0A3Q3AHD7	MICOS complex subunit MIC60 OS=Gallus gallus OX=9031 GN=IMMT PE=3 SV=1	61	82562	2	2	2	2	2.7	5.59	0.08
64	A0A1D5NUY5	Spectrin beta chain OS=Gallus gallus OX=9031 GN=SPTBN1 PE=3 SV=2	57	257666	1	1	1	1	0.5	5.31	0.01
65	Q5ZL58	Small nuclear ribonucleoprotein Sm D3 OS=Gallus gallus OX=9031 GN=SNRPD3 PE=2 SV=1	57	14021	1	1	1	1	7.9	10.33	0.24
66	E1C7J9	RNA cytidine acetyltransferase OS=Gallus gallus OX=9031 GN=NAT10 PE=3 SV=4	57	115299	1	1	1	1	1.2	8.27	0.03
67	A0A1D5NZ30	Nucleolin OS=Gallus gallus OX=9031 GN=NCL PE=4 SV=1	57	75411	1	1	1	1	3.2	4.89	0.04
68	F1NLK0	Uncharacterized protein OS=Gallus gallus OX=9031 GN=GNL3 PE=4 SV=3	56	64457	1	1	1	1	2.6	9.2	0.05
69	A0A1D5P6W1	Uncharacterized protein OS=Gallus gallus OX=9031 GN=COL5A2 PE=4 SV=2	54	142664	3	3	3	3	2.1	5.74	0.07
70	F1NNQ9	Uncharacterized protein OS=Gallus gallus OX=9031 GN=PRPF4 PE=4 SV=3	54	60454	1	1	1	1	3	8.17	0.05
71	Q9PV94	Small nuclear ribonucleoprotein-associated protein B~ OS=Gallus gallus OX=9031 GN=SNRPB PE=2 SV=1	54	24743	1	1	1	1	3.3	11.2	0.14
72	F1NKT5	Transcription factor BTF3 OS=Gallus gallus OX=9031 GN=BTF3L4 PE=3 SV=1	54	17250	1	1	1	1	5.1	5.95	0.2
73	A0A1D5PE33	Uncharacterized protein OS=Gallus gallus OX=9031 GN=RAB1A PE=4 SV=2	54	25554	1	1	1	1	5.3	8.35	0.13
74	A0A1D5PC23	Transaldolase OS=Gallus gallus OX=9031 GN=TALDO1 PE=3 SV=1	53	37844	1	1	1	1	2.4	7.08	0.09
75	A0A1L1RP66	Uncharacterized protein OS=Gallus gallus OX=9031 GN=PSMC6 PE=3 SV=1	52	46054	1	1	1	1	3.7	7.1	0.07
76	F1NYK3	Uncharacterized protein OS=Gallus gallus OX=9031 GN=MCCC1 PE=4 SV=2	52	83985	1	1	1	1	1.5	7.95	0.04
77	F1P4D9	Uncharacterized protein OS=Gallus gallus OX=9031 GN=MYO1E PE=3 SV=3	51	127277	1	1	1	1	1.4	9.12	0.03
78	A0A1L1RNU2	Uncharacterized protein OS=Gallus gallus OX=9031 GN=RPL31 PE=4 SV=2	51	15677	1	1	1	1	6.6	10.44	0.22
79	P02701	Avidin OS=Gallus gallus OX=9031 GN=AVD PE=1 SV=3	51	16872	1	1	1	1	5.3	9.69	0.2
80	A0A1D5P039	Uncharacterized protein OS=Gallus gallus OX=9031 GN=TBC1D5 PE=4 SV=2	50	89694	1	1	1	1	2.1	5.87	0.04
81	A0A1L1RRQ2	Uncharacterized protein OS=Gallus gallus OX=9031 GN=BUB3 PE=4 SV=1	49	44885	1	1	1	1	2.6	7.83	0.07
82	E1C8T8	Uncharacterized protein OS=Gallus gallus OX=9031 GN=UTP14A PE=4 SV=4	49	86953	1	1	1	1	1.7	6.64	0.04
83	A0A3Q2U2I5	Uncharacterized protein OS=Gallus gallus OX=9031 GN=RRBP1 PE=4 SV=1	49	113072	1	1	1	1	1.1	5.33	0.03
84	F1NH93	Uncharacterized protein OS=Gallus gallus OX=9031 GN=RPS20 PE=3 SV=3	47	13479	2	2	2	2	19.3	9.95	0.57
85	F1NRU5	RNA-binding protein NOB1 OS=Gallus gallus OX=9031 GN=NOB1 PE=3 SV=2	47	47663	1	1	1	1	2.6	8.42	0.07
86	F1NTJ5	Uncharacterized protein OS=Gallus gallus OX=9031 GN=MYO1B PE=3 SV=4	47	130132	1	1	1	1	0.8	9.36	0.03
87	A0A452J879	Serine/threonine-protein kinase STK11 OS=Gallus gallus OX=9031 GN=STK11 PE=3 SV=1	47	48644	2	2	1	1	1.6	6.3	0.07
88	Q5ZHM2	Uncharacterized protein OS=Gallus gallus OX=9031 GN=IK PE=2 SV=1	47	64999	1	1	1	1	4	6.26	0.05
89	A0A1D5P0Z1	Uncharacterized protein OS=Gallus gallus OX=9031 GN=DCLK1 PE=4 SV=1	46	81636	1	1	1	1	1.5	8.83	0.04
90	A0A3Q2TUR8	Uncharacterized protein OS=Gallus gallus OX=9031 GN=POSTN PE=4 SV=1	46	93557	1	1	1	1	1.4	8.58	0.04
91	Q90WD0	Actin-related protein 3 OS=Gallus gallus OX=9031 GN=ACTR3 PE=2 SV=1	46	47847	1	1	1	1	5	5.62	0.07
92	F1NAM2	Lamin-B1 OS=Gallus gallus OX=9031 GN=LMNB1 PE=3 SV=4	44	73936	1	1	1	1	1.8	5.5	0.04
93	A0A1D5NZW8	Uncharacterized protein OS=Gallus gallus OX=9031 GN=TRIO PE=4 SV=1	44	350014	1	1	1	1	0.2	5.94	0.01
94	A0A1D5NV58	Uncharacterized protein OS=Gallus gallus OX=9031 GN=PRRC2C PE=4 SV=2	44	293633	2	2	1	1	0.4	9.13	0.02
95	Q90WF0	CgABP260 OS=Gallus gallus OX=9031 PE=2 SV=1	43	283229	1	1	1	1	0.6	5.93	0.01
96	A0A3Q2UBB0	Kinesin-like protein OS=Gallus gallus OX=9031 GN=KIF5A PE=3 SV=1	42	105286	1	1	1	1	1.4	5.88	0.03
97	A0A3Q2UIT2	Cytosolic Fe-S cluster assembly factor NUBP2 OS=Gallus gallus OX=9031 GN=NUBP2 PE=3 SV=1	42	29367	1	1	1	1	4.5	5.4	0.11
98	A0A1D5PDS3	Uncharacterized protein OS=Gallus gallus OX=9031 GN=HNRNPH2 PE=4 SV=2	42	51596	1	1	1	1	2.1	5.94	0.06
99	F1P531	Uncharacterized protein OS=Gallus gallus OX=9031 GN=MCCC2 PE=4 SV=4	42	61210	2	2	1	1	3.6	7.94	0.11
100	A0A3Q3A3K3	Uncharacterized protein OS=Gallus gallus OX=9031 GN=SMARCA4 PE=4 SV=1	41	131144	1	1	1	1	0.9	9.2	0.02
101	Q6EE30	Eukaryotic translation elongation factor 1 OS=Gallus gallus OX=9031 PE=2 SV=1	39	50324	1	1	1	1	2.8	6.12	0.07
102	A0A3Q2UEY5	Uncharacterized protein OS=Gallus gallus OX=9031 GN=NUDT21 PE=4 SV=1	39	52451	1	1	1	1	1.7	10.89	0.06
103	E1BW94	Uncharacterized protein OS=Gallus gallus OX=9031 GN=SF3B6 PE=4 SV=2	39	10725	1	1	1	1	8.8	9.07	0.32
104	E1BR42	Uncharacterized protein OS=Gallus gallus OX=9031 GN=DOCK2 PE=3 SV=2	38	214223	1	1	1	1	0.5	7.01	0.02
105	A0A3Q3ANM5	Actin-related protein 2/3 complex subunit 4 OS=Gallus gallus OX=9031 GN=ARPC4 PE=3 SV=1	38	21154	1	1	1	1	4.5	8.34	0.16
106	A0M8U0	F-actin-capping protein subunit alpha OS=Gallus gallus OX=9031 GN=CAPZA2 PE=3 SV=1	38	32939	2	2	2	2	5.9	5.54	0.21
107	E1BWV0	Uncharacterized protein OS=Gallus gallus OX=9031 GN=FAM96B PE=4 SV=1	38	17894	1	1	1	1	13	5.02	0.19
108	Q6ITC7	40S ribosomal protein S13 OS=Gallus gallus OX=9031 GN=RPS13 PE=2 SV=3	38	17212	1	1	1	1	4.6	10.53	0.2
109	A0A3Q2TSY3	Uncharacterized protein OS=Gallus gallus OX=9031 GN=BBX PE=4 SV=1	38	111281	1	1	1	1	1.3	8.8	0.03
110	Q5ZJ61	Uncharacterized protein OS=Gallus gallus OX=9031 GN=FARSB PE=2 SV=1	37	66537	1	1	1	1	1.5	5.99	0.05
111	A0A1L1RWS6	Uncharacterized protein OS=Gallus gallus OX=9031 GN=DDX27 PE=3 SV=2	37	88770	1	1	1	1	1.8	9.42	0.04
112	A0A1D5NZU4	Uncharacterized protein OS=Gallus gallus OX=9031 GN=CDK11A PE=4 SV=2	36	90042	1	1	1	1	1	5.55	0.04
113	A0A1D5NV31	Uncharacterized protein OS=Gallus gallus OX=9031 PE=4 SV=2	35	14518	1	1	1	1	7.9	4.73	0.23
114	A0A3Q2TUH9	Uncharacterized protein OS=Gallus gallus OX=9031 GN=STK31 PE=4 SV=1	35	115821	1	1	1	1	0.9	5.12	0.03
115	F2Z4K6	Uncharacterized protein OS=Gallus gallus OX=9031 GN=RPL26L1 PE=3 SV=1	35	17248	1	1	1	1	6.2	10.55	0.2
116	A0A1D5PEH3	Pyruvate dehydrogenase E1 component subunit alpha OS=Gallus gallus OX=9031 GN=PDHA1 PE=4 SV=1	34	45485	2	2	2	2	5.7	7.93	0.15
117	Q9PSX7	Rho-related GTP-binding protein RhoC OS=Gallus gallus OX=9031 GN=RHOC PE=1 SV=1	34	22301	1	1	1	1	4.1	6.2	0.15
118	A0A1D5PA18	Uncharacterized protein OS=Gallus gallus OX=9031 GN=LOC772080 PE=3 SV=3	34	42533	1	1	1	1	1.9	4.65	0.08
119	A0A1D5P4P9	Uncharacterized protein OS=Gallus gallus OX=9031 GN=SVIL PE=4 SV=1	33	204300	2	2	1	1	0.6	6.21	0.03
120	A0A1D5PH79	Uncharacterized protein OS=Gallus gallus OX=9031 GN=EHD2 PE=3 SV=2	33	60752	1	1	1	1	2	6.47	0.05
121	A0A3Q2TTQ9	Runt-related transcription factor OS=Gallus gallus OX=9031 GN=RUNX1 PE=4 SV=1	33	51262	1	1	1	1	2.8	9.28	0.06
122	Q5ZMN1	Uncharacterized protein OS=Gallus gallus OX=9031 GN=G3BP1 PE=2 SV=1	33	52466	1	1	1	1	3.4	5.11	0.06
123	Q5ZME8	WD40 repeat-containing protein SMU1 OS=Gallus gallus OX=9031 GN=SMU1 PE=2 SV=1	33	58088	1	1	1	1	1.9	6.74	0.06
124	A0A1D5P5W8	Uncharacterized protein OS=Gallus gallus OX=9031 PE=4 SV=2	32	51409	1	1	1	1	2.6	6.54	0.06
125	Q5ZM32	Dihydrolipoyl dehydrogenase OS=Gallus gallus OX=9031 GN=DLD PE=2 SV=1	32	54568	1	1	1	1	1.6	8.19	0.06
126	A0A1D5NUD9	Uncharacterized protein OS=Gallus gallus OX=9031 GN=BCLAF1 PE=4 SV=1	32	86756	1	1	1	1	0.8	10.05	0.04
127	F1N8U9	Uncharacterized protein OS=Gallus gallus OX=9031 GN=CREBRF PE=4 SV=1	30	72264	1	1	1	1	1.3	4.77	0.05
128	A0A1L1RQJ9	Uncharacterized protein OS=Gallus gallus OX=9031 PE=4 SV=2	30	75957	1	1	1	1	1.2	8.77	0.04
129	A0A3Q2TSK3	Uncharacterized protein OS=Gallus gallus OX=9031 PE=4 SV=1	30	46534	1	1	1	1	2	6.76	0.07
130	F1NGM0	Uncharacterized protein OS=Gallus gallus OX=9031 GN=EHD3 PE=3 SV=1	29	60915	1	1	1	1	3	6.08	0.05
131	A0A1L1RJS3	Uncharacterized protein OS=Gallus gallus OX=9031 GN=MEIOC PE=4 SV=2	29	101558	1	1	1	1	0.8	6.73	0.03
132	A0A1D5PY88	Uncharacterized protein OS=Gallus gallus OX=9031 GN=KCTD20 PE=4 SV=1	28	47102	1	1	1	1	1.9	5.12	0.07
133	A0A1D5PR60	Uncharacterized protein OS=Gallus gallus OX=9031 GN=MTDH PE=4 SV=2	28	41349	1	1	1	1	3.7	4.94	0.08
134	A0A1D5P7R1	Uncharacterized protein OS=Gallus gallus OX=9031 GN=C5H14orf166 PE=4 SV=1	28	28117	1	1	1	1	3.3	6.01	0.12
135	A0A1D5P9I3	Isocitrate dehydrogenase [NAD] subunit, mitochondrial OS=Gallus gallus OX=9031 GN=IDH3B PE=3 SV=2	27	40862	1	1	1	1	2.4	8.81	0.08
136	E1BUJ1	Uncharacterized protein OS=Gallus gallus OX=9031 GN=RBM17 PE=4 SV=4	27	45001	1	1	1	1	1.7	5.75	0.07
137	E1C958	Uncharacterized protein OS=Gallus gallus OX=9031 GN=LGMN PE=4 SV=1	27	49685	1	1	1	1	1.6	5.94	0.07
138	Q5ZL80	Uncharacterized protein OS=Gallus gallus OX=9031 GN=HNRNPM PE=2 SV=1	26	76257	1	1	1	1	1	8.88	0.04
139	F1NY71	Uncharacterized protein OS=Gallus gallus OX=9031 GN=TMOD1 PE=4 SV=2	24	40433	1	1	1	1	5.8	4.95	0.08
140	A0A1D5PCM7	Vascular endothelial growth factor A OS=Gallus gallus OX=9031 GN=VEGFA PE=3 SV=2	23	72398	1	1	1	1	1.4	10.36	0.05
141	A0A1D5P604	Uncharacterized protein OS=Gallus gallus OX=9031 GN=SORBS2 PE=4 SV=2	21	71948	1	1	1	1	1.1	9.18	0.05
142	F1NYH9	Uncharacterized protein OS=Gallus gallus OX=9031 GN=HELQ PE=4 SV=4	19	117965	1	1	1	1	1.7	7.71	0.03
